# Supplementary material for: Ischemia–Reperfusion Injury at Time-Zero Biopsy as a Prognostic Factor in Predicting Liver Graft Outcome in Egyptian Living Donor Liver Transplanted Patients
Source: Int J Hepatol. 2025 Mar 6;2025:9113107. doi: 10.1155/ijh/9113107 (PMC11991779; doi:10.1155/ijh/9113107)
Supplement: Supporting Information 2 — File S2: This is an Excel sheet of the data of our work. [file 9113107.f2.xls]

## Sheet: Sheet1
name	No	IRI	steatosis	date	Sex	Age	MELD	HCV	HCC	PVT	PBC	PSC	other	Donor	operative time/hr	blood\units	CIT/min	WIT/min	anhepatic/hr	wt of native liver	wt of graft	GFR	HTN	Coranary heart disease	DM	GRWR	name	after	Bil	AST	ALT	albunin	Alk. Ph	GGT	Creat	INR	Hb	WBC	Platelet	one week	Bil	AST	ALT	albunin	Alk. Ph	GGT	Creat	INR	Hb
محمد عزمى عبدالعظيم	64.016	severe	moderate	1\2016	male	27	21	no	no	no	no	yes	no	related	15	4	470	55	2	1200	800	108	No	yes	no	1.1	محمد عزمى عبدالعظيم		8	495	297	2.7	664	232	0.7	1.4	11	3.2	95		4	86	45	3	240	67	0.5	1	9
يوسف اسماعيل يوسف	29.015	mild	mild	1\2015	male	40	18	yes	YES	no	no	no	no	related	15	0	245	40	3	1400	900	97	yes	no	no	1.5	يوسف اسماعيل يوسف		9	134	24	2.5	133	39	0.65	1.7	13.9	2.4	53		3.5	20	41	3.3	114	356	0.8	1.08	9.6
راندا معوض خليل	431.015	moderate	nil	4\2015	female	35	15	no	no	no	yes	no	no	related	11	2	455	50	3	1300	750	110	No	no	no	1.6	راندا معوض خليل		4.2	66	38	3.1	368	239	0.6	1.1	9	7.5	273		4.3	57	29	2.8	211	138	0.6	1.3	8.7
ياسر حسن سعدون	594.015	severe	moderate	5\2013	male	44	17	yes	no	no	no	no	no	related	10	1	495	49	3	1300	800	99	No	no	no	1	ياسر حسن سعدون		6	95	36	2.8	86	23	0.8	1.4	13	6.4	59		13.6	45	29	4	85	128	0.6	1.3	8.7
سهير احمد عوده	708.015	moderate	moderate	6\2015	female	55	17	no	no	no	yes	no	no	related	11	2	420	60	2.5	1500	1000	62	No	no	no	1.1	سهير احمد عوده		7.2	84	30	2.8	349	219	0.4	1.4	8	2	155		13	224	137	3.3	116	147	0.7	1.8	9
رضا سليمان نوفل	1403.01	severe	nil	8\2014	male	56	13	yes	YES	yes	no	no	no	related	12	0	480	50	3.2	1300	750	79	yes	yes	no	1.1	رضا سليمان نوفل		8	150	130	2.8	287	300	1	1.5	10	7	98		8.5	134	133	2.8	225	335	1	1.5	9
احمد سعيد ابراهيم	816.014	mild	nil	5\2014	male	46	15	yes	no	yes	no	no	HBV	unrelated	7	4	340	35	3.4	1200	800	79	No	no	no	1	احمد سعيد ابراهيم		4.8	50	47	2.7	47	182	0.68	1.18	9.1	8.4	45		6.2	27	31	3.3	100	349	1.08	1.1	8.5
سعد السيد سعد	1752.01	severe	moderate	7\2012	male	48	12	yes	YES	no	no	no	no	unrelated	15	7	475	54	3.3	1500	1050	73	No	no	no	1.1	سعد السيد سعد		9	98	111	2.8	229	335	1.1	1.6	11	9	63		10	100	105	2.8	300	339	1.1	1.6	10
فكرى شبل محمد	628.012	Nil	nil	3\2012	male	43	15	yes	no	no	no	no	no	related	8	0	330	40	2.5	1200	800	76	yes	no	yes	1	فكرى شبل محمد		2.68	220	151	1.8	47	53	0.5	2.37	9	7	93		4	46	103	3	37	127	0.4	1.57	11.5
جلال محمد سليمان	166.012	mild	nil	2\2013	male	53	12	yes	YES	no	no	no	no	related	12.4	5	170	35	4	1300	700	81	No	no	no	1.5	جلال محمد سليمان		2.4	18	55	2.9	110	54	0.68	1.74	13.8	15	168		0.4	13	5	2.4	100	90	0.5	0.9	10.8
اشرف سالم ابراهيم	1943.01	severe	nil	7\2012	male	45	14	yes	no	no	no	no	no	unrelated	10	4	490	50	3	1070	800	76	No	no	no	1.25	اشرف سالم ابراهيم		3	29	50	2.9	116	90	0.9	1.74	11	11	150		0.5	11.5	32	2.5	115	100	0.7	1.4	9.8
محمد سعد محمد بسيونى	605.012	mild	nil	3\2017	male	43	13	yes	YES	no	no	no	no	related	13	2	155	40	4	1300	750	114	No	no	yes	1.1	محمد سعد محمد بسيونى		4	123	100	2.3	146	216	0.6	1.7	8	3	36		2.38	28	61	2.7	57	116	0.49	1.55	8.1
ماهر عطية أبو شوشه	705.012	Nil	nil	3\2012	male	45	14	yes	no	no	no	no	no	related	11	0	260	46	3.7	1300	800	81	yes	no	yes	1.08	ماهر عطية أبو شوشه		6.4	45	72	2.8	141	588	1.03	1.3	10	6	49		8	33	30	3.2	321	471	0.3	1.2	9.3
على عبد الوهاب حسن	1545.01	moderate	mild	6\2012	male	52	15	yes	YES	yes	no	no	no	unrelated	11	0	480	50	4	1050	800	97	yes	yes	no	0.97	على عبد الوهاب حسن		7	66	88	3	200	355	1	1.6	9	8	70		5	50	60	3.1	130	225	1.1	1.5	9.3
د/خالد حامد محمد	19.012	mild	nil	2\2016	male	40	17	yes	no	no	no	no	no	unrelated	9.5	0	260	42	3.5	1150	750	100	No	no	no	1.2	د/خالد حامد محمد		10	335	442	2.5	500	662	1.3	1.8	9	8	96		11	300	400	2.6	480	565	1.2	1.8	8.7
طارق عواد السيد	2178.01	mild	nil	8\2012	male	47	17	yes	YES	no	no	no	no	unrelated	14	3	340	38	2.5	1200	800	102	No	no	no	1	طارق عواد السيد		8.6	109	145	2.8	36	88	0.8	1.3	7.7	5	69		3.6	30	31	3.5	128	298	0.9	1.04	8
عصام السيد شيحه	407.012	moderate	nil	2\2014	male	50	17	yes	no	yes	no	no	no	related	7.5	2	445	54	2.5	1400	1000	109	No	no	yes	0.89	عصام السيد شيحه		6	100	90	2.8	225	300	1	1.7	10	7	66		13.6	130	198	2.8	300	355	1.1	1.7	8.7
حسن عبد ربه احمد يوسف	925.012	mild	nil	4\2013	male	52	18	yes	no	no	no	no	no	related	10	3	180	35	3	2100	1050	83	No	no	yes	1	حسن عبد ربه احمد يوسف		5	70	80	3	150	170	1.1	1.4	10	7	90		2.5	65	66	3	120	130	1	1.4	9.5
مرزوق خلف الله حسين	485.012	minimal	nil	8\2017	male	46	15	yes	no	no	no	no	no	related	10	11	360	42	2.5	1700	800	70	No	no	no	1.1	مرزوق خلف الله حسين		1.7	45	40	2.7	192	520	0.5	1	9	9	118		2	33	45	3	170	335	0.7	1.3	10
محروس صالح محمد حجازي	1099.01	severe	moderate	4\2012	male	44	8	yes	YES	no	no	no	no	related	14	1	430	58	4	1200	900	82	yes	no	no	1.3	محروس صالح محمد حجازي		8	130	150	2.6	200	225	0.9	1.6	9.6	10	80		9.6	100	130	2.5	226	229	1	1.8	9
هنداوى عبدالونيس عطا الله	1662.01	nil	nil	6\2012	male	43	14	yes	YES	no	no	no	no	unrelated	11.5	3	205	41	4	1300	750	90	No	yes	no	1.1	هنداوى عبدالونيس عطا الله		2	93	63	2.7	149	25	0.6	1.3	12.7	1.4	37		9.1	54	40	3.2	232	413	1.3	1	9.5
زياد سعيد مصطفى	1680.02	mild	nil	12\2015	male	4	19	no	no	no	no	no	liver storage disease	related	9	1	325	37	3	1250	800	67	No	no	no	1.54	زياد سعيد مصطفى		4	326	188	3	244	41	0.38	1.97	10.6	17	280		1.6	28	56	3.1	246	260	0.2	1.3	8.2
بتول محمد محمود	1047. 015	mild	nil	8\2015	female	3	25	no	no	no	no	no	B. atresia	related	7.5	1	335	40	2.5	1350	700	70	No	no	no	2.5	بتول محمد محمود		13	679	422	2.6	189	194	0.2	2.1	12.4	24.3	226		4	305	547	2.9	89	53	0.2	1.89	7.9
سمير حمدى فتحى	1351. 014	mild	nil	8\2014	male	30	16	yes	no	no	no	no	no	related	10	2	180	41	3	1200	850	80	No	no	no	1.6	سمير حمدى فتحى		7.3	69	29	2.4	135	16	0.3	2.23	7.9	9.8	127		3	86	99	2.9	34	34	0.29	1.3	8.3
عمرو متولى ابراهيم	1559.01	moderate	mild	6\2012	male	39	34	yes	YES	no	no	no	no	unrelated	9	10	440	52	3.5	1150	950	68	No	no	no	1.7	عمرو متولى ابراهيم		6	200	225	3	150	155	1	1.5	11	9	90		7	210	230	2.9	198	166	1.1	1.6	9
انس يوسف بسيونى	1561.01	nil	nil	6\2012	male	46	9	yes	no	yes	no	no	no	unrelated	12.5	5	260	43	5	1800	800	110	No	no	no	1	انس يوسف بسيونى		7	130	125	2.8	300	425	1.3	1.6	10	9.6	70		9	160	150	3	350	500	1.2	1.5	9
عماد حنا مسيحه	860. 012	severe	mild	4\2012	male	47	12	yes	no	no	no	no	no	unrelated	12	5	485	55	2	2200	1000	69	No	no	no	1.14	عماد حنا مسيحه		9	95	36	2.8	86	23	0.8	1.4	13	6.4	59		13.6	45	29	4	85	128	0.6	1.3	8.7
كريمة رمضان امين	2685. 012	mild	nil	10\2012	female	45	7	yes	YES	no	no	no	no	related	14.5	2	175	43	3	1450	900	95	No	yes	no	1.9	كريمة رمضان امين		11	200	322	3	424	552	1.3	1.6	9	9	80		12	266	398	2.5	500	559	1.3	1.8	8
ياسر حسن سعدون	594. 015	moderate	mild	2017-04-01	male	51	12	yes	no	no	no	no	no	unrelated	13	0	470	59	3	1900	1000	90	No	no	no	1.8	ياسر حسن سعدون		6	95	36	2.8	86	23	0.8	1.4	13	6.4	59		13.6	45	29	4	85	128	0.6	1.3	8.7
عصام السيد عوض	1479. 012	mild	nil	5\2012	male	46	22	yes	no	no	no	no	no	unrelated	12	5	215	45	5	1200	850	83	No	no	no	2	عصام السيد عوض		8.5	300	424	2.9	339	454	1.2	1.7	8	11	90		11	225	335	2.5	390	498	1.3	1.8	7
محمد السيد باهر	65.016	mild	mild	1\2016	male	27	21	no	no	no	no	yes	no	related	15	4	315	38	4	1200	800	108	yes	no	no	1.1	محمد السيد باهر		8	495	297	2.7	664	232	0.7	1.4	11	3.2	95		4	86	45	3	240	67	0.5	1	9
محمد احمد جمال	28.015	minimal	nil	1\2015	male	40	18	yes	YES	no	no	no	no	related	15	0	245	40	3	1300	750	97	No	no	no	1.5	محمد احمد جمال		9	134	24	2.5	133	39	0.65	1.7	13.9	2.4	53		3.5	20	41	3.3	114	356	0.8	1.08	9.6
رانيا السيد حافظ	430.015	mild	nil	4\2015	female	35	15	no	no	no	yes	no	no	related	11	0	455	56	2.5	1450	900	110	No	no	no	1.6	رانيا السيد حافظ		4.2	66	38	3.1	368	239	0.6	1.1	9	7.5	273		4.3	57	29	2.8	211	138	0.6	1.3	8.7
السيد محمد خالد	587.015	severe	moderate	5\2015	male	44	17	yes	no	no	no	no	no	related	15	0	445	52	3	1200	950	99	No	no	no	1	السيد محمد خالد		6	95	36	2.8	86	23	0.8	1.4	13	6.4	59		13.6	45	29	4	85	128	0.6	1.3	8.7
سمر احمد محمد	703.015	moderate	mild	6\2015	female	55	17	no	no	no	yes	no	no	related	11	2	470	60	2.5	1650	800	62	No	no	no	1.1	سمر احمد محمد		7.2	84	30	2.8	349	219	0.4	1.4	8	2	155		13	224	137	3.3	116	147	0.7	1.8	9
رامي السيد بحلق	1414.01	severe	nil	8\2014	male	56	13	yes	YES	yes	no	no	no	related	12	0	475	49	3.2	1700	700	79	yes	yes	no	1.1	رامي السيد بحلق		8	150	130	2.8	287	300	1	1.5	10	7	98		8.5	134	133	2.8	225	335	1	1.5	9
احمد سعد محمود	716.014	moderate	nil	5\2014	male	46	15	yes	no	yes	no	no	HBV	unrelated	7	4	440	48	3	2100	850	79	yes	no	no	1	احمد سعد محمود		4.8	50	47	2.7	47	182	0.68	1.18	9.1	8.4	45		6.2	27	31	3.3	100	349	1.08	1.1	8.5
سعيد محمد عمر	552.012	severe	mild	7\2012	male	48	12	yes	YES	no	no	no	no	unrelated	15	7	375	35	3.3	1500	1050	73	No	no	no	1.1	سعيد محمد عمر		9	98	111	2.8	229	335	1.1	1.6	11	9	63		10	100	105	2.8	300	339	1.1	1.6	10
مازن السيد محمد	768.012	Nil	nil	3\2012	male	43	15	yes	no	no	no	no	no	related	8	0	130	42	2.5	1200	800	76	No	no	yes	2	مازن السيد محمد		2.68	220	151	1.8	47	53	0.5	2.37	9	7	93		4	46	103	3	37	127	0.4	1.57	11.5
جمال محمد ناجي	156.012	moderate	nil	1\2017	male	53	12	yes	YES	no	no	no	no	related	12.4	5	470	49	4	2000	1000	81	No	no	no	1.55	جمال محمد ناجي		2.4	18	55	2.9	110	54	0.68	1.74	13.8	15	168		0.4	13	5	2.4	100	90	0.5	0.9	10.8
نائل السيد محمد	843.012	severe	mild	7\2016	male	45	14	yes	no	no	no	no	no	unrelated	10	4	390	38	3	1800	900	76	No	no	no	1.25	نائل السيد محمد		3	29	50	2.9	116	90	0.9	1.74	11	11	150		0.5	11.5	32	2.5	115	100	0.7	1.4	9.8
محمدعمار محمد	601.012	Mild	nil	3\2012	male	43	13	yes	YES	no	no	no	no	related	13	2	255	40	4	1300	750	114	No	yes	yes	1.1	محمدعمار محمد		4	123	100	2.3	146	216	0.6	1.7	8	3	36		2.38	28	61	2.7	57	116	0.49	1.55	8.1
علي محمد ابوبكر	708.012	moderate	nil	3\2017	male	45	17	yes	no	no	no	no	no	related	11	0	460	50	3.7	1300	800	81	No	no	yes	1.08	علي محمد ابوبكر		6.4	45	72	2.8	141	588	1.03	1.3	10	6	49		8	33	30	3.2	321	471	0.3	1.2	9.3
محمود احمد عبدالعال	1645.01	mild	nil	6\2012	male	52	14	yes	YES	yes	no	no	no	unrelated	11	0	180	40	4	1050	850	80	No	no	no	0.97	محمود احمد عبدالعال		7	66	88	3	200	355	1	1.6	9	8	70		5	50	60	3.1	130	225	1.1	1.5	9.3
كامل احمد سعد	109.012	severe	moderate	1\2016	male	40	15	yes	no	no	no	no	no	related	9.5	0	460	65	3.5	1200	750	76	No	no	no	1	كامل احمد سعد		10	335	442	2.5	500	662	1.3	1.8	9	8	96		11	300	400	2.6	480	565	1.2	1.8	8.7
مختار محمود احمد	778.012	mild	nil	8\2012	male	47	17	yes	YES	no	no	no	no	related	14	3	240	38	2.5	1400	900	100	yes	no	no	2	مختار محمود احمد		8.6	109	145	2.8	36	88	0.8	1.3	7.7	5	69		3.6	30	31	3.5	128	298	0.9	1.04	8
مصطفي اسماعيل محمد	511.012	mild	nil	1\2014	male	50	17	yes	no	yes	no	no	no	related	7.5	2	345	38	3.6	1150	800	109	yes	no	yes	0.89	مصطفي اسماعيل محمد		6	100	90	2.8	225	300	1	1.7	10	7	66		13.6	130	198	2.8	300	355	1.1	1.7	8.7
محمود محمد خليفة	825.012	Nil	nil	4\2012	male	52	18	yes	no	no	no	no	no	related	10	3	180	35	3.2	1600	850	83	No	no	yes	1	محمود محمد خليفة		5	70	80	3	150	170	1.1	1.4	10	7	90		2.5	65	66	3	120	130	1	1.4	9.5
عبدالله عمر بسيوني	555.012	minimal	nil	2\2017	male	46	15	yes	no	no	no	no	no	related	10	11	160	40	2.5	2150	1050	70	No	no	no	1.1	عبدالله عمر بسيوني		1.7	45	40	2.7	192	520	0.5	1	9	9	118		2	33	45	3	170	335	0.7	1.3	10
عمار السيد محمد	1055.01	mild	nil	4\2012	male	44	8	yes	YES	no	no	no	no	related	14	1	230	42	4	1600	800	82	No	no	no	1	عمار السيد محمد		8	130	150	2.6	200	225	0.9	1.6	9.6	10	80		9.6	100	130	2.5	226	229	1	1.8	9
محمود عبداسميع مختار	962.012	Nil	nil	6\2012	male	43	14	yes	YES	no	no	no	no	unrelated	11.5	3	205	43	4	1500	750	90	No	no	no	1.1	محمود عبداسميع مختار		2	93	63	2.7	149	25	0.6	1.3	12.7	1.4	37		9.1	54	40	3.2	232	413	1.3	1	9.5
كريم محمد السيد	980.015	Nil	nil	12\2015	male	4	19	no	no	no	no	no	liver storage disease	related	9	1	325	41	3.5	1200	900	68	No	no	no	1.54	كريم محمد السيد		4	326	188	3	244	41	0.38	1.97	10.6	17	280		1.6	28	56	3.1	246	260	0.2	1.3	8.2
لما محمود محمد	747. 015	Nil	mild	8\2015	female	3	25	no	no	no	no	no	B. atresia	related	7.5	2	275	40	2.6	1400	750	80	No	no	no	2.5	لما محمود محمد		13	679	422	2.6	189	194	0.2	2.1	12.4	24.3	226		4	305	547	2.9	89	53	0.2	1.89	7.9
بدر محمد مصطفي	251. 014	minimal	nil	8\2014	male	30	16	yes	no	no	no	no	no	related	10	2	180	40	3	1250	800	80	yes	no	no	1.7	بدر محمد مصطفي		7.3	69	29	2.4	135	16	0.3	2.23	7.9	9.8	127		3	86	99	2.9	34	34	0.29	1.3	8.3
عمر زكي نبيل	859.012	minimal	nil	6\2012	male	39	34	yes	YES	no	no	no	no	unrelated	9	10	240	35	3.5	1150	950	68	yes	no	no	1.9	عمر زكي نبيل		6	200	225	3	150	155	1	1.5	11	9	90		7	210	230	2.9	198	166	1.1	1.6	9
محمد محسن عبدالرحيم	1971.01	mild	nil	6\2012	male	46	9	yes	no	yes	no	no	no	unrelated	12.5	5	260	40	5	1400	900	110	No	no	no	2	محمد محسن عبدالرحيم		7	130	125	2.8	300	425	1.3	1.6	10	9.6	70		9	160	150	3	350	500	1.2	1.5	9
هاني محمد السيد	780. 012	minimal	nil	4\2012	male	47	12	yes	no	no	no	no	no	unrelated	12	5	185	44	2	2200	1000	69	No	no	no	1.14	هاني محمد السيد		9	95	36	2.8	86	23	0.8	1.4	13	6.4	59		13.6	45	29	4	85	128	0.6	1.3	8.7
نبيلة محمد زكي	2575. 012	mild	nil	10\2016	female	45	7	yes	YES	no	no	no	no	related	14.5	2	175	40	3	1500	950	95	No	no	no	1.9	نبيلة محمد زكي		11	200	322	3	424	552	1.3	1.6	9	9	80		12	266	398	2.5	500	559	1.3	1.8	8
خيري محمود عمر	879. 015	mild	mild	6\2012	male	51	12	no	no	no	no	no	no	unrelated	12	2	245	45	4	1200	800	90	No	yes	no	2	خيري محمود عمر		6	95	36	2.8	86	23	0.8	1.4	13	6.4	59		13.6	45	29	4	85	128	0.6	1.3	8.7
محمد محي عبدالعال	189. 012	mild	nil	5\2012	male	46	22	yes	no	no	no	no	no	unrelated	12	5	315	35	4	1200	850	83	No	no	no	1	محمد محي عبدالعال		8.5	300	424	2.9	339	454	1.2	1.7	8	11	90		11	225	335	2.5	390	498	1.3	1.8	7
[truncated: 8 more columns]
